# Supplementary material for: Prevalence of signs of trachoma, ocular Chlamydia trachomatis infection and antibodies to Pgp3 in residents of Kiritimati Island, Kiribati
Source: PLoS Negl Trop Dis. 2017 Sep 12;11(9):e0005863. doi: 10.1371/journal.pntd.0005863 (PMC5609772; doi:10.1371/journal.pntd.0005863)
Supplement: S1 Table — (CSV) [file pntd.0005863.s001.csv]

BARCODE_SCAN	AGE	SEX	LEFT_EYE_TF	RIGHT_EYE_TF	LEFT_EYE_TI	RIGHT_EYE_TI	LEFT_EYE_TT	RIGHT_EYE_TT	Ct_result	Hs_RPP30_result	Ct_pORF2_copies_swab	Ct_pORF2_copies_uL	Hs_RPP30_copies_swab	Hs_RPP30_copies_uL	OD	pgp3_result
KBL00085	1	1	0	0	0	0	0	0	NA	NA	NA	NA	NA	NA	0.078	0
KBL00086	6	1	0	0	0	0	0	0	NA	NA	NA	NA	NA	NA	0.212	0
KBL00087	3	1	0	0	0	0	0	0	NA	NA	NA	NA	NA	NA	0.127	0
KBL00088	2	1	0	0	0	0	0	0	NA	NA	NA	NA	NA	NA	0.626	1
KBL00089	6	2	0	0	0	0	0	0	NA	NA	NA	NA	NA	NA	0.18	0
KBL00089	9	2	0	0	0	0	0	0	NA	NA	NA	NA	NA	NA	0.18	0
KBL00091	7	2	0	0	0	0	0	0	NA	NA	NA	NA	NA	NA	0.061	0
KBL00092	7	2	0	0	0	0	0	0	NA	NA	NA	NA	NA	NA	1.571	1
KBL00093	7	2	0	0	0	0	0	0	NA	NA	NA	NA	NA	NA	0.575	1
KBL00094	2	1	1	1	0	0	0	0	1	1	76824.68481	768.2468481	14277.8892	142.778892	NA	NA
KBL00095	1	1	0	0	0	0	0	0	NA	NA	NA	NA	NA	NA	0.09	0
KBL00096	5	2	0	0	0	0	0	0	NA	NA	NA	NA	NA	NA	0.709	1
KBL00097	6	2	0	0	0	0	0	0	NA	NA	NA	NA	NA	NA	1.287	1
KBL00099	7	1	0	0	0	0	0	0	NA	NA	NA	NA	NA	NA	2.205	1
KBL00099	9	2	0	0	0	0	0	0	NA	NA	NA	NA	NA	NA	2.205	1
KBL00100	7	1	0	0	0	0	0	0	NA	NA	NA	NA	NA	NA	2.473	1
KBL00101	4	1	0	0	0	0	0	0	NA	NA	NA	NA	NA	NA	2.434	1
KBL00102	1	2	0	0	0	0	0	0	NA	NA	NA	NA	NA	NA	0.164	0
KBL00103	6	2	0	0	0	0	0	0	NA	NA	NA	NA	NA	NA	0.939	1
KBL00104	1	1	0	0	0	0	0	0	NA	NA	NA	NA	NA	NA	0.177	0
KBL00105	8	1	0	0	0	0	0	0	NA	NA	NA	NA	NA	NA	0.187	0
KBL00106	8	1	0	0	0	0	0	0	NA	NA	NA	NA	NA	NA	1.934	1
KBL00107	7	1	1	1	0	0	0	0	0	1	23.0929496	0.230929496	6803.313661	68.03313661	1.708	1
KBL00108	9	1	1	1	0	0	0	0	0	1	41.76425589	0.417642559	34696.07839	346.9607839	1.372	1
KBL00109	6	2	1	0	0	0	0	0	0	1	0	0	31213.50328	312.1350328	0.355	1
KBL00110	1	2	0	0	0	0	0	0	NA	NA	NA	NA	NA	NA	0.112	0
KBL00112	2	1	0	0	0	0	0	0	NA	NA	NA	NA	NA	NA	0.09	0
KBL00113	8	2	0	0	0	0	0	0	NA	NA	NA	NA	NA	NA	0.118	0
KBL00114	1	1	0	0	0	0	0	0	NA	NA	NA	NA	NA	NA	0.156	0
KBL00115	4	1	0	0	0	0	0	0	NA	NA	NA	NA	NA	NA	0.068	0
KBL00116	7	1	0	0	0	0	0	0	NA	NA	NA	NA	NA	NA	1.979	1
KBL00117	3	1	0	0	0	0	0	0	NA	NA	NA	NA	NA	NA	1.508	1
KBL00118	3	2	0	0	0	0	0	0	NA	NA	NA	NA	NA	NA	0.126	0
KBL00119	7	2	1	1	1	1	0	0	1	1	1826434.697	18264.34697	111286.7881	1112.867881	1.084	1
KBL00120	2	1	1	0	0	0	0	0	1	1	83185.17999	831.8517999	205806.6837	2058.066837	2.376	1
KBL00121	5	2	0	0	0	0	0	0	NA	NA	NA	NA	NA	NA	1.212	1
KBL00122	8	2	2	2	2	2	2	2	NA	NA	NA	NA	NA	NA	1.857	1
KBL00123	6	2	0	0	0	0	0	0	NA	NA	NA	NA	NA	NA	2.246	1
KBL00124	9	2	1	1	0	0	0	0	0	1	0	0	68347.28696	683.4728696	1.62	1
KBL00125	1	1	0	0	0	0	0	0	NA	NA	NA	NA	NA	NA	0.158	0
KBL00126	2	1	0	0	0	0	0	0	NA	NA	NA	NA	NA	NA	0.652	1
KBL00127	4	1	0	0	0	0	0	0	NA	NA	NA	NA	NA	NA	0.133	0
KBL00128	3	2	0	0	0	0	0	0	NA	NA	NA	NA	NA	NA	0.164	0
KBL00129	5	1	0	0	0	0	0	0	NA	NA	NA	NA	NA	NA	0.145	0
KBL00130	1	1	0	0	0	0	0	0	NA	NA	NA	NA	NA	NA	0.121	0
KBL00131	5	1	0	0	0	0	0	0	NA	NA	NA	NA	NA	NA	0.21	0
KBL00132	8	2	1	1	0	0	0	0	0	1	20.21004707	0.202100471	30828.85934	308.2885934	0.288	1
KBL00133	1	1	0	0	0	0	2	2	NA	NA	NA	NA	NA	NA	0.123	0
KBL00134	3	1	0	0	0	0	2	2	NA	NA	NA	NA	NA	NA	0.174	0
KBL00135	8	2	0	0	0	0	2	2	NA	NA	NA	NA	NA	NA	0.813	1
KBL00137	7	2	0	0	0	0	2	2	NA	NA	NA	NA	NA	NA	2.135	1
KBL00138	1	2	0	0	0	0	2	2	NA	NA	NA	NA	NA	NA	0.112	0
KBL00139	2	1	0	0	0	0	2	2	NA	NA	NA	NA	NA	NA	0.172	0
KBL00140	2	2	0	0	0	0	2	2	NA	NA	NA	NA	NA	NA	0.128	0
KBL00141	2	2	0	1	0	0	2	2	0	1	0	0	22225.31145	222.2531145	0.218	0
KBL00143	8	1	1	1	0	0	2	2	1	1	129958.2774	1299.582774	60879.88338	608.7988338	1.746	1
KBL00144	1	2	0	0	0	0	2	2	NA	NA	NA	NA	NA	NA	0.122	0
KBL00145	5	1	0	0	0	0	2	2	NA	NA	NA	NA	NA	NA	1.867	1
KBL00146	3	1	0	0	0	0	2	2	NA	NA	NA	NA	NA	NA	0.326	1
KBL00147	9	1	0	0	0	0	2	2	NA	NA	NA	NA	NA	NA	0.188	0
KBL00148	6	2	0	0	0	0	2	2	NA	NA	NA	NA	NA	NA	0.105	0
KBL00149	1	1	0	0	0	0	2	2	NA	NA	NA	NA	NA	NA	0.166	0
KBL00150	3	1	0	0	0	0	2	2	NA	NA	NA	NA	NA	NA	0.092	0
KBL00151	9	1	0	0	0	0	2	2	NA	NA	NA	NA	NA	NA	0.11	0
KBL00152	1	1	0	0	0	0	2	2	NA	NA	NA	NA	NA	NA	0.095	0
KBL00153	6	1	1	0	1	1	2	2	1	1	1709893.412	17098.93412	158144.246	1581.44246	2.042	1
KBL00154	5	1	1	1	0	0	2	2	1	1	1811002.136	18110.02136	53437.42893	534.3742893	1.74	1
KBL00155	9	1	1	1	0	0	2	2	1	1	26053.20671	260.5320671	82357.15655	823.5715655	1.414	1
KBL00156	3	1	1	0	0	0	2	2	0	1	0	0	50367.50532	503.6750532	2.103	1
KBL00157	7	2	0	0	0	0	2	2	NA	NA	NA	NA	NA	NA	0.135	0
KBL00158	8	2	1	1	0	0	2	2	NA	NA	NA	NA	NA	NA	0.144	0
KBL00159	3	2	0	0	0	0	2	2	NA	NA	NA	NA	NA	NA	0.158	0
KBL00162	6	2	1	1	0	0	2	2	0	1	0	0	316740.8441	3167.408441	0.129	0
KBL00163	7	2	1	1	0	0	2	2	1	1	9419.022153	94.19022153	28756.60233	287.5660233	1.748	1
KBL00164	1	1	0	0	0	0	2	2	NA	NA	NA	NA	NA	NA	0.09	0
KBL00165	4	2	0	0	0	0	2	2	NA	NA	NA	NA	NA	NA	0.127	0
KBL00166	2	2	0	0	0	0	2	2	NA	NA	NA	NA	NA	NA	0.128	0
KBL00167	3	2	0	0	0	0	2	2	NA	NA	NA	NA	NA	NA	0.137	0
KBL00168	6	2	0	0	0	0	2	2	NA	NA	NA	NA	NA	NA	0.151	0
KBL00169	3	2	1	1	0	0	2	2	0	1	0	0	18511.12118	185.1112118	1.011	1
KBL00170	2	1	0	0	0	0	2	2	NA	NA	NA	NA	NA	NA	2.257	1
KBL00171	1	1	0	0	0	0	2	2	NA	NA	NA	NA	NA	NA	0.118	0
KBL00172	6	1	1	1	0	0	2	2	0	1	16.48368133	0.164836813	44046.59531	440.4659531	1.575	1
KBL00173	9	2	0	0	0	0	2	2	NA	NA	NA	NA	NA	NA	NA	NA
KBL00174	7	2	1	1	0	0	2	2	0	1	0	0	180796.0324	1807.960324	0.949	1
KBL00175	8	2	0	0	0	0	2	2	NA	NA	NA	NA	NA	NA	0.212	0
KBL00176	8	1	0	0	0	0	2	2	NA	NA	NA	NA	NA	NA	0.186	0
KBL00177	7	2	0	0	0	0	2	2	NA	NA	NA	NA	NA	NA	0.093	0
KBL00178	5	2	0	0	0	0	2	2	NA	NA	NA	NA	NA	NA	0.051	0
KBL00179	9	2	1	1	0	0	2	2	1	1	32288.27065	322.8827065	40878.59766	408.7859766	2.45	1
KBL00180	6	1	0	0	0	0	2	2	NA	NA	NA	NA	NA	NA	1.056	1
KBL00181	4	2	1	0	0	0	2	2	0	1	0	0	62106.41323	621.0641323	0.192	0
KBL00182	3	2	0	0	0	0	2	2	NA	NA	NA	NA	NA	NA	0.08	0
KBL00183	1	2	0	0	0	0	2	2	NA	NA	NA	NA	NA	NA	0.099	0
KBL00185	4	1	1	1	0	0	2	2	1	1	20494.29775	204.9429775	86363.70667	863.6370667	1.886	1
KBL00186	8	2	1	1	0	0	2	2	1	1	111248.3695	1112.483695	80277.24929	802.7724929	2.24	1
KBL00187	8	1	1	1	0	0	2	2	1	1	141444.5585	1414.445585	112967.1643	1129.671643	1.778	1
KBL00188	1	1	0	0	0	0	2	2	NA	NA	NA	NA	NA	NA	0.125	0
KBL00189	6	1	0	0	0	0	2	2	NA	NA	NA	NA	NA	NA	0.076	0
KBL00190	2	1	0	0	0	0	2	2	NA	NA	NA	NA	NA	NA	0.1	0
KBL00191	9	1	1	0	0	0	2	2	1	1	738303.8834	7383.038834	158155.2338	1581.552338	0.985	1
KBL00198	3	1	1	1	0	0	0	0	0	1	39.76626984	0.397662698	575967.3083	5759.673083	0.079	0
KBL00199	8	1	0	0	0	0	2	2	NA	NA	NA	NA	NA	NA	0.145	0
KBL00200	6	1	0	0	0	0	2	2	NA	NA	NA	NA	NA	NA	0.181	0
KBL00203	1	2	0	0	0	0	2	2	NA	NA	NA	NA	NA	NA	0.115	0
KBL00206	6	1	1	1	0	0	0	0	0	1	0	0	1042.931748	10.42931748	2.286	1
KBL00207	8	1	1	1	0	0	2	2	0	1	0	0	4691.55517	46.9155517	1.915	1
KBL00208	8	1	1	1	0	0	2	2	0	1	0	0	12842.79531	128.4279531	1.235	1
KBL00209	5	2	1	1	1	0	2	2	1	1	238019.9349	2380.199349	44884.39545	448.8439545	1.816	1
KBL00210	6	2	0	0	0	0	2	2	1	1	1219143.116	12191.43116	10138.09121	101.3809121	1.905	1
KBL00212	2	2	0	0	0	0	2	2	0	1	0	0	94.51286744	0.945128674	0.099	0
KBL00213	6	1	0	0	0	0	2	2	0	1	0	0	1168.992567	11.68992567	NA	NA
KBL00214	8	2	1	1	0	0	2	2	0	1	17.89799504	0.17897995	5002.859946	50.02859946	0.131	0
KBL00215	2	1	1	1	0	0	2	2	0	1	23.66179535	0.236617953	1613.662641	16.13662641	0.117	0
KBL00216	6	2	0	0	0	0	2	2	0	1	0	0	227.7043435	2.277043435	1.034	1
KBL00217	8	2	1	1	0	0	2	2	0	1	0	0	12829.80133	128.2980133	0.15	0
KBL00218	5	2	0	0	0	0	2	2	0	1	0	0	174.6901928	1.746901928	0.155	0
KBL00219	7	2	0	0	0	0	2	2	1	1	53.46756799	0.53467568	2974.293423	29.74293423	0.166	0
KBL00222	9	2	1	1	0	0	2	2	0	1	0	0	884.7842583	8.847842583	1.45	1
KBL00223	9	2	0	1	0	0	2	2	0	1	0	0	11539.8375	115.398375	1.48	1
KBL00224	5	1	1	1	0	0	2	2	0	1	0	0	17331.67887	173.3167887	0.233	0
KBL00225	3	1	0	0	0	0	2	2	0	1	0	0	2858.456443	28.58456443	0.005	0
KBL00226	1	2	0	0	0	0	2	2	0	1	28.43211125	0.284321113	14926.29791	149.2629791	0.106	0
KBL00227	1	2	0	0	0	0	2	2	0	1	0	0	365.8126702	3.658126702	0.077	0
KBL00228	1	1	1	0	0	0	2	2	0	1	0	0	2220.430506	22.20430506	0.065	0
KBL00229	6	2	0	0	0	0	2	2	1	1	10967.98493	109.6798493	4967.506384	49.67506384	1.826	1
KBL00230	8	2	1	1	0	0	2	2	0	1	0	0	13558.89529	135.5889529	0.957	1
KBL00231	9	1	0	0	0	0	2	2	0	1	0	0	13981.755	139.81755	NA	NA
KBL00232	2	2	0	0	0	0	2	2	0	1	0	0	1493.784573	14.93784573	1.008	1
KBL00233	4	1	0	0	0	0	2	2	0	1	0	0	8521.498099	85.21498099	1.221	1
KBL00234	9	2	1	0	0	0	2	2	0	1	0	0	10340.0224	103.400224	1.462	1
KBL00235	9	2	0	0	0	0	2	2	0	1	0	0	921.8478657	9.218478657	1.143	1
KBL00236	3	2	1	0	0	0	2	2	0	1	0	0	628.1830665	6.281830665	0.126	0
KBL00237	9	2	1	1	0	0	2	2	0	1	43.74606295	0.437460629	7583.697355	75.83697355	0.084	0
KBL00238	7	1	0	0	0	0	2	2	0	1	0	0	2173.569997	21.73569997	0.115	0
KBL00239	6	2	0	0	0	0	2	2	0	1	0	0	2411.513507	24.11513507	1.513	1
KBL00240	5	2	0	0	0	0	2	2	0	1	0	0	1886.947249	18.86947249	0.297	1
KBL00241	1	2	0	0	0	0	2	2	0	1	0	0	283.8657772	2.838657772	0.094	0
KBL00242	9	1	1	1	0	0	2	2	0	1	0	0	5915.914244	59.15914244	0.795	1
KBL00243	5	2	1	1	0	0	2	2	0	1	0	0	1589.160033	15.89160033	1.04	1
KBL00244	1	1	0	0	0	0	2	2	0	1	22.38543694	0.223854369	672.3578362	6.723578362	0.095	0
KBL00245	6	1	0	0	0	0	2	2	0	1	0	0	21857.67499	218.5767499	0.086	0
KBL00246	1	2	0	0	0	0	2	2	0	1	0	0	775.6954087	7.756954087	1.759	1
KBL00247	3	1	1	1	0	0	2	2	1	1	1020.446629	10.20446629	94.76553206	0.947655321	1.188	1
KBL00248	7	2	1	1	0	0	2	2	0	1	46.84946715	0.468494672	4510.56915	45.1056915	1.474	1
KBL00249	5	2	0	0	0	0	0	0	1	1	58.98978831	0.589897883	73936.44631	739.3644631	0.271	1
KBL00250	6	2	0	0	0	0	0	0	0	1	21.19548469	0.211954847	212.0284698	2.120284698	0.095	0
KBL00251	4	2	0	0	0	0	0	0	0	1	24.42328087	0.244232809	5475.940943	54.75940943	0.275	1
KBL00252	3	1	0	0	0	0	0	0	0	1	0	0	96140.36454	961.4036454	0.094	0
KBL00253	1	1	0	0	0	0	0	0	0	1	0	0	251112.9366	2511.129366	0.102	0
KBL00254	1	2	0	0	0	0	0	0	1	1	155.9862899	1.559862899	758.4787068	7.584787068	0.146	0
KBL00255	3	2	0	0	0	0	0	0	0	1	0	0	20740.20148	207.4020148	0.108	0
KBL00256	4	1	1	1	0	0	0	0	0	1	20.04489255	0.200448926	213452.3763	2134.523763	2.172	1
KBL00257	2	1	0	0	0	0	0	0	0	1	0	0	26086.97061	260.8697061	0.091	0
KBL00258	5	1	0	0	0	0	0	0	0	1	0	0	294651.3573	2946.513573	0.617	1
KBL00259	3	2	0	1	0	0	0	0	0	1	23.1046024	0.231046024	1253641.628	12536.41628	1.773	1
KBL00260	1	1	0	0	0	0	0	0	0	1	0	0	90704.86814	907.0486814	0.111	0
KBL00261	1	1	0	0	0	0	0	0	0	1	0	0	36248.31579	362.4831579	0.117	0
KBL00262	1	1	0	0	0	0	0	0	1	1	79.02352269	0.790235227	171915.5475	1719.155475	0.106	0
KBL00263	3	1	0	0	0	0	0	0	0	1	0	0	63458.08189	634.5808189	0.146	0
KBL00264	1	2	0	0	0	0	0	0	0	1	0	0	15819.12916	158.1912916	0.112	0
KBL00265	1	1	0	0	0	0	0	0	0	1	0	0	6462.911612	64.62911612	0.115	0
KBL00266	4	1	0	0	0	0	0	0	0	1	23.93390033	0.239339003	4196.201471	41.96201471	1.402	1
KBL00267	7	2	0	0	0	0	0	0	1	1	76.62831384	0.766283138	25177.16421	251.7716421	0.121	0
KBL00268	7	2	0	0	0	0	0	0	0	1	44.94483032	0.449448303	610896.4139	6108.964139	1.636	1
KBL00269	9	2	0	0	0	0	0	0	0	1	0	0	4967.964917	49.67964917	0.043	0
KBL00270	3	2	0	0	0	0	0	0	0	1	0	0	53623.09544	536.2309544	0.269	1
KBL00271	3	2	0	0	0	0	0	0	0	1	22.39091038	0.223909104	149326.2452	1493.262452	0.116	0
KBL00272	3	2	1	1	0	0	0	0	0	1	0	0	33496.49708	334.9649708	1.162	1
KBL00273	1	2	0	0	0	0	0	0	0	1	50.81858592	0.508185859	5724.987459	57.24987459	0.126	0
KBL00274	7	1	1	1	1	1	0	0	1	1	5456.039144	54.56039144	8875.420656	88.75420656	2.237	1
KBL00275	5	2	1	1	0	0	0	0	0	1	45.70755767	0.457075577	2640.615975	26.40615975	0.109	0
KBL00277	4	2	0	0	0	0	0	0	0	1	0	0	15197.68395	151.9768395	0.177	0
KBL00278	5	1	1	1	0	0	0	0	0	1	41.76108159	0.417610816	9473.491601	94.73491601	0.465	1
KBL00279	6	2	0	0	0	0	0	0	0	1	0	0	244590.5744	2445.905744	1.116	1
KBL00280	2	2	0	0	0	0	0	0	0	1	0	0	3051.807822	30.51807822	0.185	0
KBL00281	9	2	1	1	0	0	0	0	0	1	0	0	48346.22517	483.4622517	2.166	1
KBL00282	5	2	0	0	0	0	0	0	0	1	0	0	270441.9222	2704.419222	1.705	1
KBL00283	8	1	0	0	0	0	0	0	0	1	34.4375149	0.344375149	217357.4303	2173.574303	0.171	0
KBL00284	7	2	1	1	0	0	0	0	0	1	0	0	53314.19996	533.1419996	0.173	0
KBL00285	3	1	0	0	0	0	0	0	0	1	0	0	1047.904416	10.47904416	0.863	1
KBL00286	3	1	1	1	0	0	0	0	0	1	21.58347605	0.21583476	22454.17369	224.5417369	0.143	0
KBL00287	4	1	1	1	0	0	0	0	0	1	23.43172629	0.234317263	2968.24913	29.6824913	0.332	1
KBL00288	5	1	0	0	0	0	0	0	1	1	191529.0765	1915.290765	491432.0395	4914.320395	1.487	1
KBL00289	8	1	1	1	0	0	0	0	1	1	1497.638807	14.97638807	35047.06376	350.4706376	1.414	1
KBL00290	7	1	1	0	0	0	0	0	1	1	1765940.795	17659.40795	810402.7668	8104.027668	2.187	1
KBL00291	5	2	1	1	0	0	0	0	0	1	48.636855	0.48636855	827.9998592	8.279998592	0.638	1
KBL00292	6	1	0	0	0	0	0	0	0	1	25.76072717	0.257607272	1835.040879	18.35040879	0.095	0
KBL00293	9	1	1	1	0	1	0	0	1	1	1879055.469	18790.55469	554064.7739	5540.647739	2.176	1
KBL00294	8	1	0	0	0	0	0	0	0	1	0	0	34588.16142	345.8816142	0.174	0
KBL00295	2	1	0	0	0	0	0	0	0	1	20.18332108	0.201833211	282.7015204	2.827015204	0.07	0
KBL00296	9	2	1	1	0	0	0	0	1	1	171614.9234	1716.149234	59939.96587	599.3996587	2.033	1
KBL00297	6	1	1	0	0	0	0	0	1	1	1504.693377	15.04693377	15834.59611	158.3459611	1.853	1
KBL00298	4	1	1	1	0	0	0	0	1	1	2281590.544	22815.90544	905042.3863	9050.423863	2.258	1
KBL00299	2	1	0	0	0	0	0	0	1	1	181857.7634	1818.577634	427479.3986	4274.793986	2.282	1
KBL00300	8	1	1	1	0	0	0	0	1	1	67572.59189	675.7259189	271316.5171	2713.165171	1.954	1
KBL00301	6	1	0	0	0	0	0	0	0	1	0	0	2887.195992	28.87195992	0.185	0
KBL00302	3	2	0	0	0	0	0	0	0	1	0	0	1262.440864	12.62440864	1.228	1
KBL00303	8	2	0	0	0	0	0	0	0	1	21.9332781	0.219332781	814495.1262	8144.951262	1.915	1
KBL00304	4	1	1	0	1	0	0	0	1	1	749859.2362	7498.592362	624316.1553	6243.161553	2.165	1
KBL00305	1	1	0	0	0	0	0	0	0	1	21.71655467	0.217165547	363413.0547	3634.130547	0.384	1
KBL00307	8	1	0	0	0	0	0	0	0	1	24.58721752	0.245872175	147661.8224	1476.618224	1.692	1
KBL00309	3	2	0	0	0	0	0	0	0	1	0	0	96511.45113	965.1145113	0.102	0
KBL00310	3	1	0	0	0	0	0	0	0	1	0	0	370.1111962	3.701111962	0.136	0
KBL00311	5	1	0	0	0	0	0	0	0	1	0	0	104650.7564	1046.507564	0.143	0
KBL00312	3	1	0	0	0	0	0	0	0	1	0	0	1666.459475	16.66459475	0.104	0
KBL00314	8	1	1	1	0	0	0	0	1	1	33064.09347	330.6409347	62000.90652	620.0090652	2.317	1
KBL00315	7	2	0	1	0	0	0	0	1	1	2380970.675	23809.70675	597180.2568	5971.802568	2.247	1
KBL00316	6	1	0	0	0	0	0	0	0	1	0	0	50743.71573	507.4371573	1.957	1
KBL00317	5	2	0	0	0	0	0	0	0	1	0	0	9067.267436	90.67267436	2.379	1
KBL00318	3	2	1	0	0	0	0	0	1	1	294847.2268	2948.472268	248647.0563	2486.470563	2.272	1
KBL00319	3	2	0	0	0	0	0	0	1	1	65.70541142	0.657054114	4882.856891	48.82856891	1.081	1
KBL00320	6	2	0	0	0	0	0	0	0	1	0	0	329573.0804	3295.730804	2.063	1
KBL00321	5	1	0	0	0	0	0	0	1	1	55.76479766	0.557647977	481685.5258	4816.855258	1.727	1
KBL00322	3	1	0	0	0	0	0	0	0	1	18.00945785	0.180094579	30339.41319	303.3941319	0.153	0
KBL00323	1	1	0	0	0	0	0	0	0	1	24.88115518	0.248811552	273.8167238	2.738167238	0.112	0
KBL00324	4	1	1	1	0	0	0	0	1	1	58.47499573	0.584749957	113425.9449	1134.259449	1.813	1
KBL00325	6	1	1	1	0	0	0	0	1	1	10988.53801	109.8853801	112667.3147	1126.673147	2.395	1
KBL00326	2	2	1	1	0	0	0	0	1	1	1924935.412	19249.35412	936952.4552	9369.524552	2.372	1
KBL00327	2	2	0	0	0	0	0	0	0	1	0	0	1423.387703	14.23387703	1.03	1
KBL00328	2	1	0	0	0	0	0	0	1	1	1211.049948	12.11049948	672407.1522	6724.071522	0.088	0
KBL00329	1	1	0	0	0	0	2	2	0	1	0	0	743.3230514	7.433230514	0.123	0
KBL00330	4	1	0	0	0	0	2	2	0	1	0	0	3586.611973	35.86611973	0.082	0
KBL00331	5	1	1	1	0	0	2	2	0	1	0	0	398267.197	3982.67197	0.14	0
KBL00332	6	1	1	1	0	0	2	2	0	1	25.1131473	0.251131473	119469.6273	1194.696273	0.688	1
KBL00333	2	2	0	0	0	0	2	2	0	1	0	0	41802.00247	418.0200247	0.088	0
KBL00334	2	2	0	0	0	0	2	2	0	1	0	0	32973.30079	329.7330079	0.076	0
KBL00335	2	1	0	0	0	0	2	2	0	1	21.81311484	0.218131148	23106.26296	231.0626296	0.101	0
KBL00336	3	2	0	0	0	0	2	2	0	1	0	0	47813.0851	478.130851	0.293	1
KBL00337	5	2	1	1	0	0	2	2	0	1	0	0	240544.8423	2405.448423	1.088	1
KBL00338	9	2	0	0	0	0	2	2	0	1	0	0	158947.8049	1589.478049	1.626	1
KBL00339	3	2	0	0	2	0	2	2	0	1	21.32711834	0.213271183	127056.7421	1270.567421	1.441	1
KBL00340	7	1	1	1	0	0	2	2	0	1	0	0	960.722827	9.60722827	1.703	1
KBL00341	6	2	0	0	0	0	2	2	0	1	38.26523785	0.382652379	15100.32397	151.0032397	0.122	0
KBL00342	2	1	0	0	0	0	2	2	0	1	0	0	88992.71818	889.9271818	0.08	0
KBL00343	7	2	0	0	0	0	2	2	0	1	0	0	22979.23436	229.7923436	2.114	1
KBL00344	2	1	0	0	0	0	2	2	0	1	0	0	4670.545947	46.70545947	0.363	1
KBL00345	9	1	0	0	0	0	2	2	0	1	0	0	24638.27685	246.3827685	0.856	1
KBL00346	8	2	1	1	0	0	2	2	0	1	0	0	374051.5135	3740.515135	0.764	1
KBL00347	2	1	0	0	0	0	2	2	0	1	0	0	30267.8662	302.678662	0.096	0
KBL00348	2	1	0	0	0	0	2	2	0	1	0	0	16549.61411	165.4961411	0.092	0
KBL00350	6	2	0	0	0	0	2	2	0	1	33.18138475	0.331813848	9553.982705	95.53982705	1.489	1
KBL00351	2	1	1	0	0	0	2	2	0	1	0	0	198778.4399	1987.784399	0.133	0
KBL00352	6	1	0	0	0	0	2	2	0	1	0	0	8677.407608	86.77407608	0.337	1
KBL00353	5	1	0	0	0	0	2	2	0	1	0	0	1820.585024	18.20585024	0.104	0
KBL00354	4	2	0	0	0	0	2	2	0	1	0	0	3572.710874	35.72710874	0.177	0
KBL00355	8	1	1	1	0	0	2	2	0	1	0	0	6344.139284	63.44139284	1.43	1
KBL00356	1	1	0	0	0	0	0	0	0	1	0	0	251230.5322	2512.305322	0.062	0
KBL00357	4	1	0	0	0	0	0	0	NA	NA	NA	NA	NA	NA	0.208	0
KBL00358	8	1	1	1	0	0	0	0	0	1	0	0	32546.90461	325.4690461	0.117	0
KBL00360	9	2	0	0	0	0	0	0	0	1	0	0	6533.51567	65.3351567	0.115	0
KBL00361	7	1	1	1	0	0	0	0	0	1	0	0	28107.28002	281.0728002	0.074	0
KBL00362	1	1	0	0	0	0	0	0	0	1	32.62189337	0.326218934	865.791682	8.65791682	0.08	0
KBL00363	4	1	0	0	0	0	0	0	NA	NA	NA	NA	NA	NA	0.116	0
KBL00364	2	1	0	0	0	0	0	0	0	1	23.00978055	0.230097806	968.0739557	9.680739557	0.139	0
KBL00365	4	1	0	0	0	0	0	0	NA	NA	NA	NA	NA	NA	0.162	0
KBL00366	3	1	1	1	0	0	0	0	1	1	430444.4971	4304.444971	398.0702255	3.980702255	1.12	1
KBL00367	6	2	1	1	0	0	0	0	1	1	277651.4222	2776.514222	56044.16533	560.4416533	1.657	1
KBL00368	7	2	0	0	0	0	0	0	NA	NA	NA	NA	NA	NA	0.112	0
KBL00369	2	1	0	0	0	0	0	0	0	1	0	0	751.0557004	7.510557004	1.456	1
KBL00370	4	2	1	1	0	0	0	0	1	1	7864.283551	78.64283551	34622.84993	346.2284993	1.41	1
KBL00371	1	1	0	0	0	0	0	0	0	1	0	0	996.9176311	9.969176311	0.223	0
KBL00372	4	2	0	0	0	0	0	0	0	1	0	0	338.1581406	3.381581406	0.075	0
KBL00373	1	1	0	0	0	0	0	0	0	1	0	0	76.95745175	0.769574518	0.117	0
KBL00374	3	1	0	0	0	0	0	0	0	1	0	0	203.8609544	2.038609544	0.517	1
KBL00375	2	2	0	0	0	0	0	0	0	1	0	0	172.9100706	1.729100706	0.109	0
KBL00376	8	2	1	1	0	0	0	0	1	1	1484.80105	14.8480105	6861.500324	68.61500324	1.701	1
KBL00377	6	2	1	0	0	0	0	0	1	1	923.5358662	9.235358662	263.5507442	2.635507442	1.456	1
KBL00378	3	1	0	0	0	0	0	0	NA	NA	NA	NA	NA	NA	0.278	1
KBL00379	7	2	0	0	0	0	0	0	1	1	27525.78657	275.2578657	670148.4973	6701.484973	1.387	1
KBL00380	8	1	1	1	1	1	0	0	1	1	151418.8773	1514.188773	190288.2683	1902.882683	0.967	1
KBL00381	1	2	0	0	0	0	0	0	0	1	0	0	143.8540547	1.438540547	0.068	0
KBL00382	9	1	0	0	0	0	0	0	0	1	18.70724693	0.187072469	168.411099	1.68411099	0.065	0
KBL00383	5	1	1	1	0	0	0	0	0	1	0	0	635.7823284	6.357823284	0.942	1
KBL00385	5	2	0	0	0	0	0	0	0	1	0	0	13489.92744	134.8992744	0.21	0
KBL00386	1	1	0	0	0	0	0	0	NA	NA	NA	NA	NA	NA	0.063	0
KBL00387	5	1	0	0	0	0	0	0	0	1	24.75783129	0.247578313	1190.899832	11.90899832	1.189	1
KBL00388	2	1	0	0	0	0	0	0	NA	NA	NA	NA	NA	NA	0.148	0
KBL00389	8	1	0	0	0	0	0	0	0	1	0	0	241802.0973	2418.020973	1.332	1
KBL00391	9	2	0	0	0	0	0	0	1	1	25170.19343	251.7019343	434383.4604	4343.834604	1.969	1
KBL00392	3	1	0	0	0	0	0	0	0	1	0	0	74.45633889	0.744563389	1.38	1
KBL00393	7	2	0	1	1	0	0	0	1	1	994.8675761	9.948675761	14379.18206	143.7918206	2.016	1
KBL00394	9	2	0	0	0	0	0	0	0	1	0	0	337.0567285	3.370567285	0.122	0
KBL00395	5	2	0	0	0	0	0	0	0	1	20.18332108	0.201833211	100.9314368	1.009314368	1.042	1
KBL00396	2	2	0	0	0	0	0	0	NA	NA	NA	NA	NA	NA	0.116	0
KBL00397	7	2	0	0	0	0	0	0	0	1	0	0	596.4466477	5.964466477	1.483	1
KBL00398	7	2	0	0	0	0	0	0	0	1	49.05370511	0.490537051	8138.944179	81.38944179	0.518	1
KBL00399	7	2	0	0	0	0	0	0	0	1	0	0	2148.491507	21.48491507	0.098	0
KBL00400	3	2	0	0	0	0	0	0	1	1	191.1871311	1.911871311	1149.123661	11.49123661	0.451	1
KBL00401	2	1	0	0	0	0	0	0	0	1	0	0	5276.941178	52.76941178	0.193	0
KBL00402	8	1	1	1	1	0	0	0	1	1	2233316.83	22333.1683	35050.35286	350.5035286	0.928	1
KBL00403	7	1	0	0	0	0	0	0	0	1	0	0	47763.50389	477.6350389	0.106	0
KBL00404	9	1	1	1	1	1	0	0	1	1	250080.7976	2500.807976	11862.17719	118.6217719	1.277	1
KBL00405	5	1	0	0	0	0	0	0	0	1	0	0	312.8544392	3.128544392	0.094	0
KBL00406	8	1	0	0	0	0	0	0	0	1	0	0	1904.764073	19.04764073	0.135	0
KBL00407	4	1	0	0	0	0	0	0	0	1	0	0	4121.555476	41.21555476	0.68	1
KBL00408	9	2	1	1	1	1	0	0	1	1	1910.29017	19.1029017	9732.983351	97.32983351	NA	NA
KBL00409	7	1	1	1	0	1	0	0	1	1	1933.011439	19.33011439	4593.143397	45.93143397	1.36	1
KBL00410	8	2	0	0	0	0	0	0	0	1	37.02247492	0.370224749	187955.8408	1879.558408	0.951	1
KBL00411	4	1	0	0	0	0	0	0	0	1	0	0	5399.884419	53.99884419	0.451	1
KBL00412	8	2	0	0	0	0	0	0	NA	NA	NA	NA	NA	NA	1.395	1
KBL00413	5	2	1	1	1	1	0	0	1	1	189185.7259	1891.857259	65664.79373	656.6479373	1.299	1
KBL00414	8	2	1	1	0	0	0	0	1	1	386500.5621	3865.005621	103334.3532	1033.343532	1.757	1
KBL00415	6	2	1	1	0	0	0	0	1	1	6267.580954	62.67580954	586.1329091	5.861329091	2.232	1
KBL00416	8	1	1	1	0	0	0	0	1	1	50858.61924	508.5861924	4383.535244	43.83535244	0.976	1
KBL00417	6	2	0	0	0	0	0	0	1	1	57.12929866	0.571292987	1604.128225	16.04128225	0.272	1
KBL00418	2	1	0	0	0	0	0	0	0	1	20.29964716	0.202996472	5846.967012	58.46967012	0.046	0
KBL00419	6	2	1	1	0	0	0	0	1	1	9091.55856	90.9155856	13285.24505	132.8524505	0.181	0
KBL00420	2	2	0	0	0	0	0	0	0	1	20.47514625	0.204751463	7534.584338	75.34584338	0.128	0
KBL00421	1	1	0	0	0	0	0	0	0	1	20.22343663	0.202234366	81845.34931	818.4534931	0.119	0
KBL00422	5	2	0	0	0	0	0	0	0	1	0	0	19178.34888	191.7834888	1.947	1
KBL00423	6	1	0	0	0	0	0	0	1	1	2157967.554	21579.67554	353164.9655	3531.649655	2.06	1
KBL00424	9	1	1	1	0	0	0	0	1	1	49845.73726	498.4573726	257435.6157	2574.356157	1.947	1
KBL00425	1	1	0	0	0	0	0	0	0	1	0	0	39460.70706	394.6070706	0.126	0
KBL00426	9	2	0	0	0	0	0	0	0	1	0	0	248887.3646	2488.873646	2.065	1
KBL00427	5	2	0	0	0	0	0	0	0	1	0	0	147472.8325	1474.728325	2.108	1
KBL00428	1	2	0	0	0	0	0	0	0	1	21.19384956	0.211938496	11888.53781	118.8853781	0.117	0
KBL00429	9	1	0	0	0	0	0	0	1	1	270.3157709	2.703157709	8436.338805	84.36338805	2.093	1
KBL00430	5	1	0	0	0	0	2	2	0	1	0	0	5293.138592	52.93138592	1.8	1
KBL00431	9	1	1	1	0	0	0	0	0	1	0	0	2651.492626	26.51492626	2.175	1
KBL00432	6	2	0	0	0	0	0	0	0	1	37.82010947	0.378201095	222032.4298	2220.324298	1.642	1
KBL00434	8	1	0	0	0	0	0	0	0	1	0	0	5540.062898	55.40062898	0.094	0
KBL00435	6	1	0	0	0	0	0	0	0	1	0	0	5915.338056	59.15338056	NA	NA
KBL00436	8	2	0	0	0	0	0	0	0	1	0	0	1440.24065	14.4024065	0.478	1
KBL00437	4	2	0	0	0	0	0	0	0	1	0	0	271.7728557	2.717728557	0.095	0
KBL00438	8	1	0	0	0	0	0	0	0	1	0	0	2767.909494	27.67909494	0.088	0
KBL00439	7	2	0	0	0	0	0	0	0	1	0	0	6682.802118	66.82802118	0.108	0
KBL00440	3	2	0	0	0	0	0	0	0	1	0	0	161.5555911	1.615555911	0.14	0
KBL00441	9	1	0	0	0	0	0	0	0	1	0	0	1747.912209	17.47912209	0.103	0
KBL00442	2	2	0	0	0	0	0	0	0	1	20.27118796	0.20271188	649.4210597	6.494210597	0.103	0
KBL00443	5	1	0	0	0	0	0	0	NA	NA	NA	NA	NA	NA	0.066	0
KBL00444	1	2	0	0	0	0	0	0	0	1	0	0	9255.176836	92.55176836	0.078	0
KBL00445	5	1	0	0	0	0	0	0	1	1	52910.73682	529.1073682	4055.74297	40.5574297	1.391	1
KBL00446	1	1	0	0	0	0	0	0	0	1	0	0	523.6069717	5.236069717	0.405	1
KBL00447	8	1	0	0	0	0	0	0	0	1	17.7763936	0.177763936	7149.220922	71.49220922	0.128	0
KBL00448	8	2	0	0	0	0	0	0	0	1	0	0	1078.157276	10.78157276	1.945	1
KBL00449	9	1	0	0	0	0	0	0	1	1	2089.605133	20.89605133	2288.095819	22.88095819	1.955	1
KBL00450	5	2	0	0	0	0	0	0	NA	NA	NA	NA	NA	NA	0.794	1
KBL00451	8	2	1	0	0	0	0	0	1	1	1330.274212	13.30274212	2034.29377	20.3429377	1.691	1
KBL00452	6	2	0	0	0	0	0	0	0	1	20.38701902	0.20387019	2539.598677	25.39598677	0.146	0
KBL00453	9	2	0	0	0	0	0	0	1	1	36820.00153	368.2000153	264569.4377	2645.694377	1.816	1
KBL00454	3	2	0	0	0	0	0	0	0	1	0	0	223.7480303	2.237480303	0.23	0
KBL00455	4	2	1	1	0	0	0	0	0	1	0	0	220036.154	2200.36154	0.339	1
KBL00456	6	2	0	0	0	0	0	0	0	1	20.55019448	0.205501945	184750.7648	1847.507648	1.403	1
KBL00457	8	2	0	0	0	0	0	0	1	1	39128.97027	391.2897027	159643.4182	1596.434182	1.415	1
KBL00458	3	1	0	0	0	0	0	0	0	1	0	0	364.4175958	3.644175958	0.11	0
KBL00459	5	1	1	1	0	0	2	2	1	1	43971.18388	439.7118388	10365.33993	103.6533993	1.079	1
KBL00460	6	1	0	0	0	0	2	2	0	1	0	0	27569.06638	275.6906638	0.937	1
KBL00461	2	2	0	1	0	0	2	2	0	1	24.25508983	0.242550898	13547.02725	135.4702725	0.829	1
KBL00462	3	2	0	0	0	0	2	2	0	1	0	0	30185.56115	301.8556115	0.083	0
KBL00463	7	2	1	1	0	0	2	2	1	1	76484.52773	764.8452773	300770.9263	3007.709263	1.667	1
KBL00466	4	1	0	0	0	0	2	2	0	1	0	0	83830.11612	838.3011612	0.086	0
KBL00467	7	2	1	1	1	1	2	2	1	1	74208.01774	742.0801774	206237.0668	2062.370668	1.647	1
KBL00468	1	2	0	0	0	0	2	2	0	1	0	0	1558.834436	15.58834436	0.102	0
KBL00469	3	2	1	1	0	0	2	2	0	1	0	0	2660.858492	26.60858492	2.133	1
KBL00470	1	2	0	0	0	0	2	2	0	1	0	0	4979.632795	49.79632795	0.669	1
KBL00471	1	1	0	0	0	0	2	2	0	1	0	0	144652.8014	1446.528014	0.122	0
KBL00472	1	2	0	0	0	0	2	2	1	1	72295.95604	722.9595604	321509.7877	3215.097877	0.067	0
KBL00473	6	2	0	0	0	0	2	2	0	1	0	0	68676.73442	686.7673442	1.487	1
KBL00474	8	2	1	1	0	0	2	2	NA	NA	NA	NA	NA	NA	0.824	1
KBL00475	5	1	0	0	0	0	2	2	0	1	0	0	183117.744	1831.17744	1.563	1
KBL00476	9	2	1	1	0	0	2	2	1	1	211379.0041	2113.790041	274467.4463	2744.674463	1.929	1
KBL00477	7	2	1	1	0	0	2	2	1	1	660353.8057	6603.538057	446301.4525	4463.014525	1.964	1
KBL00478	2	1	0	0	0	0	2	2	0	1	18.4782428	0.184782428	468568.4554	4685.684554	2.195	1
KBL00479	4	2	0	0	0	0	0	0	0	1	0	0	27530.37586	275.3037586	1.938	1
KBL00480	7	1	1	1	0	0	2	0	1	1	214155.7283	2141.557283	184906.856	1849.06856	1.912	1
KBL00481	8	2	1	1	0	0	0	2	1	1	89711.96863	897.1196863	102066.2943	1020.662943	2.078	1
KBL00482	7	2	0	0	0	0	2	2	0	1	0	0	227602.3566	2276.023566	1.46	1
KBL00483	9	2	1	1	0	0	2	2	1	1	247727.975	2477.27975	492601.0241	4926.010241	1.76	1
KBL00484	8	2	1	1	0	0	2	2	1	1	441535.2178	4415.352178	412371.0452	4123.710452	1.663	1
KBL00485	6	1	1	1	0	0	2	2	0	1	0	0	253726.7379	2537.267379	0.22	0
KBL00486	9	2	1	1	0	0	2	2	0	1	0	0	381649.8193	3816.498193	1.116	1
KBL00487	9	2	0	0	0	0	2	2	0	1	40.00368041	0.400036804	58933.37819	589.3337819	0.423	1
KBL00488	5	2	0	0	0	0	2	2	0	1	19.32303674	0.193230367	870.8849787	8.708849787	0.102	0
KBL00489	1	1	0	0	0	0	2	2	0	1	0	0	3068.986479	30.68986479	0.071	0
KBL00490	8	1	0	0	0	0	2	2	1	1	47786.49178	477.8649178	398592.2709	3985.922709	2.157	1
KBL00491	6	1	1	1	0	0	2	2	1	1	56116.77922	561.1677922	104126.107	1041.26107	2.054	1
KBL00492	8	1	0	1	0	0	2	2	0	1	20.11534138	0.201153414	224063.2823	2240.632823	1.395	1
KBL00493	2	2	0	0	0	0	2	2	0	1	0	0	3073.293745	30.73293745	1.669	1
KBL00495	7	1	1	0	0	0	2	2	0	1	0	0	8453.752381	84.53752381	0.059	0
KBL00495	3	2	0	0	0	0	2	2	0	1	0	0	8453.752381	84.53752381	0.059	0
KBL00496	4	2	0	0	0	0	2	2	0	1	0	0	47055.00897	470.5500897	0.261	1
KBL00497	1	1	0	0	0	0	2	2	0	1	0	0	5063.126821	50.63126821	0.087	0
KBL00498	6	2	1	0	0	0	2	2	0	1	0	0	152818.6637	1528.186637	2.235	1
KBL00499	4	1	0	0	0	0	2	0	0	1	0	0	65530.50081	655.3050081	0.108	0
KBL00500	8	1	0	0	0	0	2	0	0	1	0	0	140046.6681	1400.466681	0.12	0
NULL	11	1	2	2	2	2	0	0	NA	NA	NA	NA	NA	NA	NA	NA
NULL	21	2	2	2	2	2	0	0	NA	NA	NA	NA	NA	NA	NA	NA
NULL	49	2	2	2	2	2	0	0	NA	NA	NA	NA	NA	NA	NA	NA
NULL	54	2	2	2	2	2	0	0	NA	NA	NA	NA	NA	NA	NA	NA
NULL	44	2	2	2	2	2	0	0	NA	NA	NA	NA	NA	NA	NA	NA
NULL	33	2	2	2	2	2	0	0	NA	NA	NA	NA	NA	NA	NA	NA
NULL	46	1	2	2	2	2	0	0	NA	NA	NA	NA	NA	NA	NA	NA
NULL	25	2	2	2	2	2	0	0	NA	NA	NA	NA	NA	NA	NA	NA
NULL	15	2	2	2	2	2	0	0	NA	NA	NA	NA	NA	NA	NA	NA
NULL	27	2	2	2	2	2	0	0	NA	NA	NA	NA	NA	NA	NA	NA
NULL	15	2	2	2	2	2	0	0	NA	NA	NA	NA	NA	NA	NA	NA
NULL	60	2	2	2	2	2	0	0	NA	NA	NA	NA	NA	NA	NA	NA
NULL	23	2	2	2	2	2	0	0	NA	NA	NA	NA	NA	NA	NA	NA
NULL	17	2	2	2	2	2	0	0	NA	NA	NA	NA	NA	NA	NA	NA
NULL	15	2	2	2	2	2	0	0	NA	NA	NA	NA	NA	NA	NA	NA
NULL	69	2	2	2	2	2	0	0	NA	NA	NA	NA	NA	NA	NA	NA
NULL	43	2	2	2	2	2	0	0	NA	NA	NA	NA	NA	NA	NA	NA
NULL	14	1	2	2	2	2	0	0	NA	NA	NA	NA	NA	NA	NA	NA
NULL	47	2	2	2	2	2	0	0	NA	NA	NA	NA	NA	NA	NA	NA
NULL	13	1	2	2	2	2	0	0	NA	NA	NA	NA	NA	NA	NA	NA
NULL	29	2	2	2	2	2	0	0	NA	NA	NA	NA	NA	NA	NA	NA
NULL	10	1	2	2	2	2	0	0	NA	NA	NA	NA	NA	NA	NA	NA
NULL	27	1	2	2	2	2	0	0	NA	NA	NA	NA	NA	NA	NA	NA
NULL	43	1	2	2	2	2	0	0	NA	NA	NA	NA	NA	NA	NA	NA
NULL	23	2	2	2	2	2	0	0	NA	NA	NA	NA	NA	NA	NA	NA
NULL	68	2	2	2	2	2	0	0	NA	NA	NA	NA	NA	NA	NA	NA
NULL	10	2	2	2	2	2	0	0	NA	NA	NA	NA	NA	NA	NA	NA
NULL	27	2	2	2	2	2	0	0	NA	NA	NA	NA	NA	NA	NA	NA
NULL	28	1	2	2	2	2	0	0	NA	NA	NA	NA	NA	NA	NA	NA
NULL	17	1	2	2	2	2	0	0	NA	NA	NA	NA	NA	NA	NA	NA
NULL	52	2	2	2	2	2	0	0	NA	NA	NA	NA	NA	NA	NA	NA
NULL	25	2	2	2	2	2	0	0	NA	NA	NA	NA	NA	NA	NA	NA
NULL	30	2	2	2	2	2	0	0	NA	NA	NA	NA	NA	NA	NA	NA
NULL	43	1	2	2	2	2	0	0	NA	NA	NA	NA	NA	NA	NA	NA
NULL	33	1	2	2	2	2	0	0	NA	NA	NA	NA	NA	NA	NA	NA
NULL	26	2	2	2	2	2	0	0	NA	NA	NA	NA	NA	NA	NA	NA
NULL	24	2	2	2	2	2	0	0	NA	NA	NA	NA	NA	NA	NA	NA
NULL	10	2	2	2	2	2	0	0	NA	NA	NA	NA	NA	NA	NA	NA
NULL	47	1	2	2	2	2	0	0	NA	NA	NA	NA	NA	NA	NA	NA
NULL	40	1	2	2	2	2	0	0	NA	NA	NA	NA	NA	NA	NA	NA
NULL	2	2	NULL	NULL	NULL	NULL	NULL	NULL	NA	NA	NA	NA	NA	NA	NA	NA
NULL	58	2	2	2	2	2	0	0	NA	NA	NA	NA	NA	NA	NA	NA
NULL	54	2	2	2	2	2	1	0	NA	NA	NA	NA	NA	NA	NA	NA
NULL	19	2	2	2	2	2	0	0	NA	NA	NA	NA	NA	NA	NA	NA
NULL	10	1	2	2	2	2	0	0	NA	NA	NA	NA	NA	NA	NA	NA
NULL	36	1	2	2	2	2	0	0	NA	NA	NA	NA	NA	NA	NA	NA
NULL	16	2	2	2	2	2	0	0	NA	NA	NA	NA	NA	NA	NA	NA
NULL	32	2	2	2	2	2	0	0	NA	NA	NA	NA	NA	NA	NA	NA
NULL	36	1	2	2	2	2	0	0	NA	NA	NA	NA	NA	NA	NA	NA
NULL	78	1	2	2	2	2	0	0	NA	NA	NA	NA	NA	NA	NA	NA
NULL	10	2	2	2	2	2	0	0	NA	NA	NA	NA	NA	NA	NA	NA
NULL	22	1	2	2	2	2	0	0	NA	NA	NA	NA	NA	NA	NA	NA
NULL	28	2	0	2	0	2	1	0	NA	NA	NA	NA	NA	NA	NA	NA
NULL	34	2	2	2	2	2	0	0	NA	NA	NA	NA	NA	NA	NA	NA
NULL	67	1	2	2	2	2	0	0	NA	NA	NA	NA	NA	NA	NA	NA
NULL	53	1	2	2	2	2	0	0	NA	NA	NA	NA	NA	NA	NA	NA
NULL	52	2	2	2	2	2	0	0	NA	NA	NA	NA	NA	NA	NA	NA
NULL	49	2	2	2	2	2	0	0	NA	NA	NA	NA	NA	NA	NA	NA
NULL	17	1	2	2	2	2	0	0	NA	NA	NA	NA	NA	NA	NA	NA
NULL	63	2	2	2	2	2	0	0	NA	NA	NA	NA	NA	NA	NA	NA
NULL	14	1	2	2	2	2	0	0	NA	NA	NA	NA	NA	NA	NA	NA
NULL	29	1	2	2	2	2	0	0	NA	NA	NA	NA	NA	NA	NA	NA
NULL	46	2	2	2	2	2	0	0	NA	NA	NA	NA	NA	NA	NA	NA
NULL	33	2	2	2	2	2	0	0	NA	NA	NA	NA	NA	NA	NA	NA
NULL	31	1	2	2	2	2	0	0	NA	NA	NA	NA	NA	NA	NA	NA
NULL	20	2	2	2	2	2	0	0	NA	NA	NA	NA	NA	NA	NA	NA
NULL	25	1	2	2	2	2	0	0	NA	NA	NA	NA	NA	NA	NA	NA
NULL	25	2	2	2	2	2	0	0	NA	NA	NA	NA	NA	NA	NA	NA
NULL	67	1	2	2	2	2	0	0	NA	NA	NA	NA	NA	NA	NA	NA
NULL	54	2	2	2	2	2	0	0	NA	NA	NA	NA	NA	NA	NA	NA
NULL	29	2	2	2	2	2	0	0	NA	NA	NA	NA	NA	NA	NA	NA
NULL	52	2	2	2	2	2	0	0	NA	NA	NA	NA	NA	NA	NA	NA
NULL	67	2	2	2	2	2	0	0	NA	NA	NA	NA	NA	NA	NA	NA
NULL	13	2	2	2	2	2	0	0	NA	NA	NA	NA	NA	NA	NA	NA
NULL	20	1	2	2	2	2	0	0	NA	NA	NA	NA	NA	NA	NA	NA
NULL	66	2	0	2	0	2	1	0	NA	NA	NA	NA	NA	NA	NA	NA
NULL	31	2	2	2	2	2	0	0	NA	NA	NA	NA	NA	NA	NA	NA
NULL	33	1	2	2	2	2	0	0	NA	NA	NA	NA	NA	NA	NA	NA
NULL	1	2	NULL	NULL	NULL	NULL	NULL	NULL	NA	NA	NA	NA	NA	NA	NA	NA
NULL	17	1	2	2	2	2	0	0	NA	NA	NA	NA	NA	NA	NA	NA
NULL	15	2	2	2	2	2	0	0	NA	NA	NA	NA	NA	NA	NA	NA
NULL	29	1	0	0	0	0	1	1	NA	NA	NA	NA	NA	NA	NA	NA
NULL	40	1	2	2	2	2	0	0	NA	NA	NA	NA	NA	NA	NA	NA
NULL	42	2	2	2	2	2	0	0	NA	NA	NA	NA	NA	NA	NA	NA
NULL	40	1	2	2	2	2	0	0	NA	NA	NA	NA	NA	NA	NA	NA
NULL	55	2	2	2	2	2	0	0	NA	NA	NA	NA	NA	NA	NA	NA
NULL	59	2	2	2	2	2	0	0	NA	NA	NA	NA	NA	NA	NA	NA
NULL	35	1	2	2	2	2	0	0	NA	NA	NA	NA	NA	NA	NA	NA
NULL	11	1	2	2	2	2	0	0	NA	NA	NA	NA	NA	NA	NA	NA
NULL	19	2	2	2	2	2	0	0	NA	NA	NA	NA	NA	NA	NA	NA
NULL	12	1	2	2	2	2	0	0	NA	NA	NA	NA	NA	NA	NA	NA
NULL	41	2	2	2	2	2	0	0	NA	NA	NA	NA	NA	NA	NA	NA
NULL	18	2	2	2	2	2	0	0	NA	NA	NA	NA	NA	NA	NA	NA
NULL	18	1	2	2	2	2	0	0	NA	NA	NA	NA	NA	NA	NA	NA
NULL	36	1	2	2	2	2	0	0	NA	NA	NA	NA	NA	NA	NA	NA
NULL	51	1	2	2	2	2	0	0	NA	NA	NA	NA	NA	NA	NA	NA
NULL	17	1	2	2	2	2	0	0	NA	NA	NA	NA	NA	NA	NA	NA
NULL	21	2	2	2	2	2	0	0	NA	NA	NA	NA	NA	NA	NA	NA
NULL	56	1	2	2	2	2	0	0	NA	NA	NA	NA	NA	NA	NA	NA
NULL	48	1	2	2	2	2	0	0	NA	NA	NA	NA	NA	NA	NA	NA
NULL	13	2	2	2	2	2	0	0	NA	NA	NA	NA	NA	NA	NA	NA
NULL	23	2	2	2	2	2	0	0	NA	NA	NA	NA	NA	NA	NA	NA
NULL	56	2	2	2	2	2	0	0	NA	NA	NA	NA	NA	NA	NA	NA
NULL	28	1	2	2	2	2	0	0	NA	NA	NA	NA	NA	NA	NA	NA
NULL	40	2	2	2	2	2	0	0	NA	NA	NA	NA	NA	NA	NA	NA
NULL	52	2	2	2	2	2	0	0	NA	NA	NA	NA	NA	NA	NA	NA
NULL	72	2	0	0	0	2	1	1	NA	NA	NA	NA	NA	NA	NA	NA
NULL	13	1	2	2	2	2	0	0	NA	NA	NA	NA	NA	NA	NA	NA
NULL	32	2	2	2	2	2	0	0	NA	NA	NA	NA	NA	NA	NA	NA
NULL	44	1	2	2	2	2	0	0	NA	NA	NA	NA	NA	NA	NA	NA
NULL	27	2	2	2	2	2	0	0	NA	NA	NA	NA	NA	NA	NA	NA
NULL	12	1	2	2	2	2	0	0	NA	NA	NA	NA	NA	NA	NA	NA
NULL	48	2	2	2	2	2	0	0	NA	NA	NA	NA	NA	NA	NA	NA
NULL	43	1	2	2	2	2	0	0	NA	NA	NA	NA	NA	NA	NA	NA
NULL	15	2	2	2	2	2	0	0	NA	NA	NA	NA	NA	NA	NA	NA
NULL	24	1	2	2	2	2	0	0	NA	NA	NA	NA	NA	NA	NA	NA
NULL	31	1	2	2	2	2	0	0	NA	NA	NA	NA	NA	NA	NA	NA
NULL	28	2	2	2	2	2	0	0	NA	NA	NA	NA	NA	NA	NA	NA
NULL	73	2	2	2	2	2	0	0	NA	NA	NA	NA	NA	NA	NA	NA
NULL	11	1	2	2	2	2	0	0	NA	NA	NA	NA	NA	NA	NA	NA
NULL	53	2	2	2	2	2	0	0	NA	NA	NA	NA	NA	NA	NA	NA
NULL	13	1	2	2	2	2	0	0	NA	NA	NA	NA	NA	NA	NA	NA
NULL	45	2	2	2	2	2	0	0	NA	NA	NA	NA	NA	NA	NA	NA
NULL	13	1	2	2	2	2	0	0	NA	NA	NA	NA	NA	NA	NA	NA
NULL	16	2	2	2	2	2	0	0	NA	NA	NA	NA	NA	NA	NA	NA
NULL	55	1	2	2	2	2	0	0	NA	NA	NA	NA	NA	NA	NA	NA
NULL	14	1	2	2	2	2	0	0	NA	NA	NA	NA	NA	NA	NA	NA
NULL	25	2	2	2	2	2	0	0	NA	NA	NA	NA	NA	NA	NA	NA
NULL	10	1	2	2	2	2	0	0	NA	NA	NA	NA	NA	NA	NA	NA
NULL	23	2	2	2	2	2	0	0	NA	NA	NA	NA	NA	NA	NA	NA
NULL	27	2	2	2	2	2	0	0	NA	NA	NA	NA	NA	NA	NA	NA
NULL	35	2	2	2	2	2	0	0	NA	NA	NA	NA	NA	NA	NA	NA
NULL	16	2	2	2	2	2	0	0	NA	NA	NA	NA	NA	NA	NA	NA
NULL	19	2	2	2	2	2	0	0	NA	NA	NA	NA	NA	NA	NA	NA
NULL	14	2	2	2	2	2	0	0	NA	NA	NA	NA	NA	NA	NA	NA
NULL	15	2	2	2	2	2	0	0	NA	NA	NA	NA	NA	NA	NA	NA
NULL	27	1	2	2	2	2	0	0	NA	NA	NA	NA	NA	NA	NA	NA
NULL	2	2	NULL	NULL	NULL	NULL	NULL	NULL	NA	NA	NA	NA	NA	NA	NA	NA
NULL	50	1	2	2	2	2	0	0	NA	NA	NA	NA	NA	NA	NA	NA
NULL	43	2	2	2	2	2	0	0	NA	NA	NA	NA	NA	NA	NA	NA
NULL	23	2	2	2	2	2	0	0	NA	NA	NA	NA	NA	NA	NA	NA
NULL	16	2	2	2	2	2	0	0	NA	NA	NA	NA	NA	NA	NA	NA
NULL	10	2	2	2	2	2	0	0	NA	NA	NA	NA	NA	NA	NA	NA
NULL	39	2	2	2	2	2	0	0	NA	NA	NA	NA	NA	NA	NA	NA
NULL	20	1	2	2	2	2	0	0	NA	NA	NA	NA	NA	NA	NA	NA
NULL	36	1	2	2	2	2	0	0	NA	NA	NA	NA	NA	NA	NA	NA
NULL	18	2	2	2	2	2	0	0	NA	NA	NA	NA	NA	NA	NA	NA
NULL	13	1	2	2	2	2	0	0	NA	NA	NA	NA	NA	NA	NA	NA
NULL	12	2	2	2	2	2	0	0	NA	NA	NA	NA	NA	NA	NA	NA
NULL	15	2	2	2	2	2	0	0	NA	NA	NA	NA	NA	NA	NA	NA
NULL	30	2	2	2	2	2	0	0	NA	NA	NA	NA	NA	NA	NA	NA
NULL	37	2	2	2	2	2	0	0	NA	NA	NA	NA	NA	NA	NA	NA
NULL	21	2	2	2	2	2	0	0	NA	NA	NA	NA	NA	NA	NA	NA
NULL	27	2	2	2	2	2	0	0	NA	NA	NA	NA	NA	NA	NA	NA
NULL	49	2	2	2	2	2	0	0	NA	NA	NA	NA	NA	NA	NA	NA
NULL	14	1	2	2	2	2	0	0	NA	NA	NA	NA	NA	NA	NA	NA
NULL	15	1	2	2	2	2	0	0	NA	NA	NA	NA	NA	NA	NA	NA
NULL	27	2	2	2	2	2	0	0	NA	NA	NA	NA	NA	NA	NA	NA
NULL	12	1	1	0	0	0	1	0	NA	NA	NA	NA	NA	NA	NA	NA
NULL	20	1	2	2	2	2	0	0	NA	NA	NA	NA	NA	NA	NA	NA
NULL	41	2	2	2	2	2	0	0	NA	NA	NA	NA	NA	NA	NA	NA
NULL	21	1	2	2	2	2	0	0	NA	NA	NA	NA	NA	NA	NA	NA
NULL	60	2	2	2	2	2	0	0	NA	NA	NA	NA	NA	NA	NA	NA
NULL	41	2	2	2	2	2	0	0	NA	NA	NA	NA	NA	NA	NA	NA
NULL	45	2	2	2	2	2	0	0	NA	NA	NA	NA	NA	NA	NA	NA
NULL	22	1	2	2	2	2	0	0	NA	NA	NA	NA	NA	NA	NA	NA
NULL	19	2	2	2	2	2	0	0	NA	NA	NA	NA	NA	NA	NA	NA
NULL	75	2	2	2	2	2	0	0	NA	NA	NA	NA	NA	NA	NA	NA
NULL	59	2	2	2	2	2	0	0	NA	NA	NA	NA	NA	NA	NA	NA
NULL	44	1	2	2	2	2	0	0	NA	NA	NA	NA	NA	NA	NA	NA
NULL	29	1	2	2	2	2	0	0	NA	NA	NA	NA	NA	NA	NA	NA
NULL	32	2	2	2	2	2	0	0	NA	NA	NA	NA	NA	NA	NA	NA
NULL	51	1	2	2	2	2	0	0	NA	NA	NA	NA	NA	NA	NA	NA
NULL	32	2	2	2	2	2	0	0	NA	NA	NA	NA	NA	NA	NA	NA
NULL	2	2	NULL	NULL	NULL	NULL	NULL	NULL	NA	NA	NA	NA	NA	NA	NA	NA
NULL	66	2	2	2	2	2	0	0	NA	NA	NA	NA	NA	NA	NA	NA
NULL	23	2	2	2	2	2	0	0	NA	NA	NA	NA	NA	NA	NA	NA
NULL	25	2	2	2	2	2	0	0	NA	NA	NA	NA	NA	NA	NA	NA
NULL	35	2	2	2	2	2	0	0	NA	NA	NA	NA	NA	NA	NA	NA
NULL	24	1	2	2	2	2	0	0	NA	NA	NA	NA	NA	NA	NA	NA
NULL	31	2	2	2	2	2	0	0	NA	NA	NA	NA	NA	NA	NA	NA
NULL	58	1	2	2	2	2	0	0	NA	NA	NA	NA	NA	NA	NA	NA
NULL	20	1	2	2	2	2	0	0	NA	NA	NA	NA	NA	NA	NA	NA
NULL	29	2	2	2	2	2	0	0	NA	NA	NA	NA	NA	NA	NA	NA
NULL	59	1	2	2	2	2	0	0	NA	NA	NA	NA	NA	NA	NA	NA
NULL	75	2	2	2	2	2	0	0	NA	NA	NA	NA	NA	NA	NA	NA
NULL	33	2	2	2	2	2	0	0	NA	NA	NA	NA	NA	NA	NA	NA
NULL	36	1	2	2	2	2	0	0	NA	NA	NA	NA	NA	NA	NA	NA
NULL	19	2	2	2	2	2	0	0	NA	NA	NA	NA	NA	NA	NA	NA
NULL	40	2	2	2	2	2	0	0	NA	NA	NA	NA	NA	NA	NA	NA
NULL	35	2	2	2	2	2	0	0	NA	NA	NA	NA	NA	NA	NA	NA
NULL	17	2	2	2	2	2	0	0	NA	NA	NA	NA	NA	NA	NA	NA
NULL	28	2	2	2	2	2	0	0	NA	NA	NA	NA	NA	NA	NA	NA
NULL	32	2	2	2	2	2	0	0	NA	NA	NA	NA	NA	NA	NA	NA
NULL	36	1	2	2	2	2	0	0	NA	NA	NA	NA	NA	NA	NA	NA
NULL	25	2	2	2	2	2	0	0	NA	NA	NA	NA	NA	NA	NA	NA
NULL	18	1	2	2	2	2	0	0	NA	NA	NA	NA	NA	NA	NA	NA
NULL	10	1	2	2	2	2	0	0	NA	NA	NA	NA	NA	NA	NA	NA
NULL	16	1	2	2	2	2	0	0	NA	NA	NA	NA	NA	NA	NA	NA
NULL	74	2	2	2	2	2	0	0	NA	NA	NA	NA	NA	NA	NA	NA
NULL	25	1	2	2	2	2	0	0	NA	NA	NA	NA	NA	NA	NA	NA
NULL	18	2	2	2	2	2	0	0	NA	NA	NA	NA	NA	NA	NA	NA
NULL	30	2	2	2	2	2	0	0	NA	NA	NA	NA	NA	NA	NA	NA
NULL	25	1	2	2	2	2	0	0	NA	NA	NA	NA	NA	NA	NA	NA
NULL	54	1	2	2	2	2	0	0	NA	NA	NA	NA	NA	NA	NA	NA
NULL	47	1	2	2	2	2	0	0	NA	NA	NA	NA	NA	NA	NA	NA
NULL	44	1	2	2	2	2	0	0	NA	NA	NA	NA	NA	NA	NA	NA
NULL	30	2	2	2	2	2	0	0	NA	NA	NA	NA	NA	NA	NA	NA
NULL	25	1	2	2	2	2	0	0	NA	NA	NA	NA	NA	NA	NA	NA
NULL	22	2	2	2	2	2	0	0	NA	NA	NA	NA	NA	NA	NA	NA
NULL	10	1	2	2	2	2	0	0	NA	NA	NA	NA	NA	NA	NA	NA
NULL	62	1	2	2	2	2	0	0	NA	NA	NA	NA	NA	NA	NA	NA
NULL	57	2	2	2	2	2	0	0	NA	NA	NA	NA	NA	NA	NA	NA
NULL	12	2	0	0	0	0	1	1	NA	NA	NA	NA	NA	NA	NA	NA
NULL	22	1	2	2	2	2	0	0	NA	NA	NA	NA	NA	NA	NA	NA
NULL	29	2	2	2	2	2	0	0	NA	NA	NA	NA	NA	NA	NA	NA
NULL	35	2	2	2	2	2	0	0	NA	NA	NA	NA	NA	NA	NA	NA
NULL	28	1	2	2	2	2	0	0	NA	NA	NA	NA	NA	NA	NA	NA
NULL	29	2	2	2	2	2	0	0	NA	NA	NA	NA	NA	NA	NA	NA
NULL	67	2	NULL	NULL	NULL	NULL	NULL	NULL	NA	NA	NA	NA	NA	NA	NA	NA
NULL	65	1	2	2	2	2	0	0	NA	NA	NA	NA	NA	NA	NA	NA
NULL	16	2	2	2	2	2	0	0	NA	NA	NA	NA	NA	NA	NA	NA
NULL	22	2	2	2	2	2	0	0	NA	NA	NA	NA	NA	NA	NA	NA
NULL	14	2	2	2	2	2	0	0	NA	NA	NA	NA	NA	NA	NA	NA
NULL	34	2	2	2	2	2	0	0	NA	NA	NA	NA	NA	NA	NA	NA
NULL	52	1	2	2	2	2	0	0	NA	NA	NA	NA	NA	NA	NA	NA
NULL	45	2	2	2	2	2	0	0	NA	NA	NA	NA	NA	NA	NA	NA
NULL	12	1	2	2	2	2	0	0	NA	NA	NA	NA	NA	NA	NA	NA
NULL	52	1	2	2	2	2	0	0	NA	NA	NA	NA	NA	NA	NA	NA
NULL	46	2	2	2	2	2	0	0	NA	NA	NA	NA	NA	NA	NA	NA
NULL	48	2	2	2	2	2	0	0	NA	NA	NA	NA	NA	NA	NA	NA
NULL	49	2	0	2	0	2	0	0	NA	NA	NA	NA	NA	NA	NA	NA
NULL	18	1	2	2	2	2	0	0	NA	NA	NA	NA	NA	NA	NA	NA
NULL	48	1	2	2	2	2	0	0	NA	NA	NA	NA	NA	NA	NA	NA
NULL	29	2	2	2	2	2	0	0	NA	NA	NA	NA	NA	NA	NA	NA
NULL	11	2	2	2	2	2	0	0	NA	NA	NA	NA	NA	NA	NA	NA
NULL	10	1	0	0	0	0	0	0	NA	NA	NA	NA	NA	NA	NA	NA
NULL	23	2	2	2	2	2	0	0	NA	NA	NA	NA	NA	NA	NA	NA
NULL	37	2	0	0	0	0	0	1	NA	NA	NA	NA	NA	NA	NA	NA
NULL	15	2	2	2	2	2	0	0	NA	NA	NA	NA	NA	NA	NA	NA
NULL	19	2	2	2	2	2	0	0	NA	NA	NA	NA	NA	NA	NA	NA
NULL	21	1	2	2	2	2	0	0	NA	NA	NA	NA	NA	NA	NA	NA
NULL	48	1	2	2	2	2	0	0	NA	NA	NA	NA	NA	NA	NA	NA
NULL	27	1	2	2	2	2	0	0	NA	NA	NA	NA	NA	NA	NA	NA
NULL	15	1	2	2	2	2	0	0	NA	NA	NA	NA	NA	NA	NA	NA
NULL	27	1	2	2	2	2	0	0	NA	NA	NA	NA	NA	NA	NA	NA
NULL	31	1	2	2	2	2	0	0	NA	NA	NA	NA	NA	NA	NA	NA
NULL	30	2	2	2	2	2	0	0	NA	NA	NA	NA	NA	NA	NA	NA
NULL	37	2	2	2	2	2	0	0	NA	NA	NA	NA	NA	NA	NA	NA
NULL	15	2	2	2	2	2	0	0	NA	NA	NA	NA	NA	NA	NA	NA
NULL	33	2	2	2	2	2	0	0	NA	NA	NA	NA	NA	NA	NA	NA
NULL	69	2	2	2	2	2	0	0	NA	NA	NA	NA	NA	NA	NA	NA
NULL	69	2	2	2	2	2	0	0	NA	NA	NA	NA	NA	NA	NA	NA
NULL	38	2	2	2	2	2	0	0	NA	NA	NA	NA	NA	NA	NA	NA
NULL	10	2	2	2	2	2	0	0	NA	NA	NA	NA	NA	NA	NA	NA
NULL	20	2	2	2	2	2	0	0	NA	NA	NA	NA	NA	NA	NA	NA
NULL	17	1	2	2	2	2	0	0	NA	NA	NA	NA	NA	NA	NA	NA
NULL	44	1	2	2	2	2	0	0	NA	NA	NA	NA	NA	NA	NA	NA
NULL	23	1	2	2	2	2	0	0	NA	NA	NA	NA	NA	NA	NA	NA
NULL	32	2	2	2	2	2	0	0	NA	NA	NA	NA	NA	NA	NA	NA
NULL	25	2	2	2	2	2	0	0	NA	NA	NA	NA	NA	NA	NA	NA
NULL	17	1	2	2	2	2	0	0	NA	NA	NA	NA	NA	NA	NA	NA
NULL	25	2	2	2	2	2	0	0	NA	NA	NA	NA	NA	NA	NA	NA
NULL	37	2	2	2	2	2	0	0	NA	NA	NA	NA	NA	NA	NA	NA
NULL	11	1	2	2	2	2	0	0	NA	NA	NA	NA	NA	NA	NA	NA
NULL	54	1	2	2	2	2	0	0	NA	NA	NA	NA	NA	NA	NA	NA
NULL	32	2	2	2	2	2	0	0	NA	NA	NA	NA	NA	NA	NA	NA
NULL	33	1	0	2	2	2	0	0	NA	NA	NA	NA	NA	NA	NA	NA
NULL	23	2	2	2	2	2	0	0	NA	NA	NA	NA	NA	NA	NA	NA
NULL	29	2	2	2	2	2	0	0	NA	NA	NA	NA	NA	NA	NA	NA
NULL	51	2	2	2	2	2	0	0	NA	NA	NA	NA	NA	NA	NA	NA
NULL	46	2	2	2	2	2	0	0	NA	NA	NA	NA	NA	NA	NA	NA
NULL	68	1	2	2	2	2	0	0	NA	NA	NA	NA	NA	NA	NA	NA
NULL	34	2	2	2	2	2	0	0	NA	NA	NA	NA	NA	NA	NA	NA
NULL	32	2	2	2	2	2	0	0	NA	NA	NA	NA	NA	NA	NA	NA
NULL	42	2	2	2	2	2	0	0	NA	NA	NA	NA	NA	NA	NA	NA
NULL	27	2	2	2	2	2	0	0	NA	NA	NA	NA	NA	NA	NA	NA
NULL	15	2	2	2	2	2	0	0	NA	NA	NA	NA	NA	NA	NA	NA
NULL	37	2	2	2	2	2	0	0	NA	NA	NA	NA	NA	NA	NA	NA
NULL	16	2	2	2	2	2	0	0	NA	NA	NA	NA	NA	NA	NA	NA
NULL	41	2	2	2	2	2	0	0	NA	NA	NA	NA	NA	NA	NA	NA
NULL	22	1	2	2	2	2	0	0	NA	NA	NA	NA	NA	NA	NA	NA
NULL	46	2	2	2	2	2	0	0	NA	NA	NA	NA	NA	NA	NA	NA
NULL	36	2	2	2	2	2	0	0	NA	NA	NA	NA	NA	NA	NA	NA
NULL	28	1	2	2	2	2	0	0	NA	NA	NA	NA	NA	NA	NA	NA
NULL	15	1	2	2	2	2	0	0	NA	NA	NA	NA	NA	NA	NA	NA
NULL	25	1	2	2	2	2	0	0	NA	NA	NA	NA	NA	NA	NA	NA
NULL	26	2	2	2	2	2	0	0	NA	NA	NA	NA	NA	NA	NA	NA
NULL	22	2	2	2	2	2	0	0	NA	NA	NA	NA	NA	NA	NA	NA
NULL	32	2	2	2	2	2	0	0	NA	NA	NA	NA	NA	NA	NA	NA
NULL	11	1	2	2	2	2	0	0	NA	NA	NA	NA	NA	NA	NA	NA
NULL	35	1	2	2	2	2	0	0	NA	NA	NA	NA	NA	NA	NA	NA
NULL	15	2	2	2	2	2	0	0	NA	NA	NA	NA	NA	NA	NA	NA
NULL	10	2	2	2	2	2	0	0	NA	NA	NA	NA	NA	NA	NA	NA
NULL	22	2	2	2	2	2	0	0	NA	NA	NA	NA	NA	NA	NA	NA
NULL	27	1	2	2	2	2	0	0	NA	NA	NA	NA	NA	NA	NA	NA
NULL	39	2	2	2	2	2	0	0	NA	NA	NA	NA	NA	NA	NA	NA
NULL	70	2	2	2	2	2	0	0	NA	NA	NA	NA	NA	NA	NA	NA
NULL	55	2	2	2	2	2	0	0	NA	NA	NA	NA	NA	NA	NA	NA
NULL	22	2	2	2	2	2	0	0	NA	NA	NA	NA	NA	NA	NA	NA
NULL	32	1	2	2	2	2	0	0	NA	NA	NA	NA	NA	NA	NA	NA
NULL	11	2	2	2	2	2	0	0	NA	NA	NA	NA	NA	NA	NA	NA
NULL	61	2	2	2	2	2	0	0	NA	NA	NA	NA	NA	NA	NA	NA
NULL	52	2	0	0	0	0	1	1	NA	NA	NA	NA	NA	NA	NA	NA
NULL	46	2	2	2	2	2	0	0	NA	NA	NA	NA	NA	NA	NA	NA
NULL	45	2	2	2	2	2	0	0	NA	NA	NA	NA	NA	NA	NA	NA
NULL	54	1	2	2	2	2	0	0	NA	NA	NA	NA	NA	NA	NA	NA
NULL	38	2	2	2	2	2	0	0	NA	NA	NA	NA	NA	NA	NA	NA
NULL	26	1	2	2	2	2	0	0	NA	NA	NA	NA	NA	NA	NA	NA
NULL	22	2	2	2	2	2	0	0	NA	NA	NA	NA	NA	NA	NA	NA
NULL	29	1	2	2	2	2	0	0	NA	NA	NA	NA	NA	NA	NA	NA
NULL	39	2	2	2	2	2	0	0	NA	NA	NA	NA	NA	NA	NA	NA
NULL	41	1	2	2	2	2	0	0	NA	NA	NA	NA	NA	NA	NA	NA
NULL	22	2	2	2	2	2	0	0	NA	NA	NA	NA	NA	NA	NA	NA
NULL	59	2	2	2	2	2	0	0	NA	NA	NA	NA	NA	NA	NA	NA
NULL	19	2	2	2	2	2	0	0	NA	NA	NA	NA	NA	NA	NA	NA
NULL	42	2	2	2	2	2	0	0	NA	NA	NA	NA	NA	NA	NA	NA
NULL	20	2	2	2	2	2	0	0	NA	NA	NA	NA	NA	NA	NA	NA
NULL	19	2	2	2	2	2	0	0	NA	NA	NA	NA	NA	NA	NA	NA
NULL	22	1	2	2	2	2	0	0	NA	NA	NA	NA	NA	NA	NA	NA
NULL	36	2	2	2	2	2	0	0	NA	NA	NA	NA	NA	NA	NA	NA
NULL	52	2	2	2	2	2	0	0	NA	NA	NA	NA	NA	NA	NA	NA
NULL	52	2	2	2	2	2	0	0	NA	NA	NA	NA	NA	NA	NA	NA
NULL	82	1	2	2	2	2	0	0	NA	NA	NA	NA	NA	NA	NA	NA
NULL	57	1	2	2	2	2	0	0	NA	NA	NA	NA	NA	NA	NA	NA
NULL	27	2	2	2	2	2	0	0	NA	NA	NA	NA	NA	NA	NA	NA
NULL	37	2	2	2	2	2	0	0	NA	NA	NA	NA	NA	NA	NA	NA
NULL	12	2	2	2	2	2	0	0	NA	NA	NA	NA	NA	NA	NA	NA
NULL	35	1	2	2	2	2	0	0	NA	NA	NA	NA	NA	NA	NA	NA
NULL	61	1	2	2	2	2	0	0	NA	NA	NA	NA	NA	NA	NA	NA
NULL	34	2	2	2	2	2	0	0	NA	NA	NA	NA	NA	NA	NA	NA
NULL	11	1	2	2	2	2	0	0	NA	NA	NA	NA	NA	NA	NA	NA
NULL	47	2	2	2	2	2	0	0	NA	NA	NA	NA	NA	NA	NA	NA
NULL	23	2	2	2	2	2	0	0	NA	NA	NA	NA	NA	NA	NA	NA
NULL	11	2	2	2	2	2	0	0	NA	NA	NA	NA	NA	NA	NA	NA
NULL	1	1	NULL	NULL	NULL	NULL	NULL	NULL	NA	NA	NA	NA	NA	NA	NA	NA
NULL	13	1	2	2	2	2	0	0	NA	NA	NA	NA	NA	NA	NA	NA
NULL	20	1	2	2	2	2	0	0	NA	NA	NA	NA	NA	NA	NA	NA
NULL	34	1	2	2	2	2	0	0	NA	NA	NA	NA	NA	NA	NA	NA
NULL	58	2	2	2	2	2	0	0	NA	NA	NA	NA	NA	NA	NA	NA
NULL	15	1	2	2	2	2	0	0	NA	NA	NA	NA	NA	NA	NA	NA
NULL	27	2	2	2	2	2	0	0	NA	NA	NA	NA	NA	NA	NA	NA
NULL	40	2	2	2	2	2	0	0	NA	NA	NA	NA	NA	NA	NA	NA
NULL	24	1	2	2	2	2	0	0	NA	NA	NA	NA	NA	NA	NA	NA
NULL	29	2	2	2	2	2	0	0	NA	NA	NA	NA	NA	NA	NA	NA
NULL	32	2	2	2	2	2	0	0	NA	NA	NA	NA	NA	NA	NA	NA
NULL	20	1	2	2	2	2	0	0	NA	NA	NA	NA	NA	NA	NA	NA
NULL	18	2	2	2	2	2	0	0	NA	NA	NA	NA	NA	NA	NA	NA
NULL	33	1	2	2	2	2	0	0	NA	NA	NA	NA	NA	NA	NA	NA
NULL	44	2	0	2	2	2	2	0	NA	NA	NA	NA	NA	NA	NA	NA
NULL	45	1	2	2	2	2	0	0	NA	NA	NA	NA	NA	NA	NA	NA
NULL	30	2	2	2	2	2	0	0	NA	NA	NA	NA	NA	NA	NA	NA
NULL	28	2	2	2	2	2	0	0	NA	NA	NA	NA	NA	NA	NA	NA
NULL	45	1	2	2	2	2	0	0	NA	NA	NA	NA	NA	NA	NA	NA
NULL	12	1	2	2	2	2	0	0	NA	NA	NA	NA	NA	NA	NA	NA
NULL	20	2	2	2	2	2	0	0	NA	NA	NA	NA	NA	NA	NA	NA
NULL	56	2	2	2	2	2	0	0	NA	NA	NA	NA	NA	NA	NA	NA
NULL	56	1	2	2	2	2	0	0	NA	NA	NA	NA	NA	NA	NA	NA
NULL	26	2	2	2	2	2	0	0	NA	NA	NA	NA	NA	NA	NA	NA
NULL	40	2	2	2	2	2	0	0	NA	NA	NA	NA	NA	NA	NA	NA
NULL	41	2	2	2	2	2	0	0	NA	NA	NA	NA	NA	NA	NA	NA
NULL	52	2	2	2	2	2	0	0	NA	NA	NA	NA	NA	NA	NA	NA
NULL	12	2	2	2	2	2	0	0	NA	NA	NA	NA	NA	NA	NA	NA
NULL	24	1	2	2	2	2	0	0	NA	NA	NA	NA	NA	NA	NA	NA
NULL	35	2	2	2	2	2	0	0	NA	NA	NA	NA	NA	NA	NA	NA
NULL	32	1	2	2	2	2	0	0	NA	NA	NA	NA	NA	NA	NA	NA
NULL	19	2	2	2	2	2	0	0	NA	NA	NA	NA	NA	NA	NA	NA
NULL	32	2	2	2	2	2	0	0	NA	NA	NA	NA	NA	NA	NA	NA
NULL	10	1	2	2	2	2	0	0	NA	NA	NA	NA	NA	NA	NA	NA
NULL	11	1	1	2	0	2	1	0	NA	NA	NA	NA	NA	NA	NA	NA
NULL	21	2	2	2	2	2	0	0	NA	NA	NA	NA	NA	NA	NA	NA
NULL	61	2	2	2	2	2	0	0	NA	NA	NA	NA	NA	NA	NA	NA
NULL	41	2	2	2	2	2	0	0	NA	NA	NA	NA	NA	NA	NA	NA
NULL	28	1	2	2	2	2	0	0	NA	NA	NA	NA	NA	NA	NA	NA
NULL	26	1	2	2	2	2	0	0	NA	NA	NA	NA	NA	NA	NA	NA
NULL	10	2	2	2	2	2	0	0	NA	NA	NA	NA	NA	NA	NA	NA
NULL	16	1	2	2	2	2	0	0	NA	NA	NA	NA	NA	NA	NA	NA
NULL	32	1	2	2	2	2	0	0	NA	NA	NA	NA	NA	NA	NA	NA
NULL	33	1	2	2	2	2	0	0	NA	NA	NA	NA	NA	NA	NA	NA
NULL	28	1	2	2	2	2	0	0	NA	NA	NA	NA	NA	NA	NA	NA
NULL	20	2	2	2	2	2	0	0	NA	NA	NA	NA	NA	NA	NA	NA
NULL	34	2	2	2	2	2	0	0	NA	NA	NA	NA	NA	NA	NA	NA
NULL	16	1	2	2	2	2	0	0	NA	NA	NA	NA	NA	NA	NA	NA
NULL	41	1	2	2	2	2	0	0	NA	NA	NA	NA	NA	NA	NA	NA
NULL	30	2	2	2	2	2	0	0	NA	NA	NA	NA	NA	NA	NA	NA
NULL	42	1	2	2	2	2	0	0	NA	NA	NA	NA	NA	NA	NA	NA
NULL	40	2	2	2	2	2	0	0	NA	NA	NA	NA	NA	NA	NA	NA
NULL	18	2	2	2	2	2	0	0	NA	NA	NA	NA	NA	NA	NA	NA
NULL	10	1	2	2	2	2	0	0	NA	NA	NA	NA	NA	NA	NA	NA
NULL	45	2	2	2	2	2	0	0	NA	NA	NA	NA	NA	NA	NA	NA
NULL	23	2	2	2	2	2	0	0	NA	NA	NA	NA	NA	NA	NA	NA
NULL	44	2	2	2	2	2	0	0	NA	NA	NA	NA	NA	NA	NA	NA
NULL	18	1	2	2	2	2	0	0	NA	NA	NA	NA	NA	NA	NA	NA
NULL	20	2	2	2	2	2	0	0	NA	NA	NA	NA	NA	NA	NA	NA
NULL	30	2	2	2	2	2	0	0	NA	NA	NA	NA	NA	NA	NA	NA
NULL	22	1	2	2	2	2	0	0	NA	NA	NA	NA	NA	NA	NA	NA
NULL	11	2	2	2	2	2	0	0	NA	NA	NA	NA	NA	NA	NA	NA
NULL	39	2	2	2	2	2	0	0	NA	NA	NA	NA	NA	NA	NA	NA
NULL	17	1	2	2	2	2	0	0	NA	NA	NA	NA	NA	NA	NA	NA
NULL	49	2	2	2	2	2	0	0	NA	NA	NA	NA	NA	NA	NA	NA
NULL	22	1	2	2	2	2	0	0	NA	NA	NA	NA	NA	NA	NA	NA
NULL	19	2	2	2	2	2	0	0	NA	NA	NA	NA	NA	NA	NA	NA
NULL	41	2	2	2	2	2	0	0	NA	NA	NA	NA	NA	NA	NA	NA
NULL	11	1	2	2	2	2	0	0	NA	NA	NA	NA	NA	NA	NA	NA
NULL	59	2	2	2	2	2	0	0	NA	NA	NA	NA	NA	NA	NA	NA
NULL	10	1	2	2	2	2	0	0	NA	NA	NA	NA	NA	NA	NA	NA
NULL	43	1	2	2	2	2	0	0	NA	NA	NA	NA	NA	NA	NA	NA
NULL	21	2	2	2	2	2	0	0	NA	NA	NA	NA	NA	NA	NA	NA
NULL	64	2	2	2	2	2	0	0	NA	NA	NA	NA	NA	NA	NA	NA
NULL	29	2	2	2	2	2	0	0	NA	NA	NA	NA	NA	NA	NA	NA
NULL	59	1	2	2	2	2	0	0	NA	NA	NA	NA	NA	NA	NA	NA
NULL	25	1	2	2	2	2	0	0	NA	NA	NA	NA	NA	NA	NA	NA
NULL	10	2	2	2	2	2	0	0	NA	NA	NA	NA	NA	NA	NA	NA
NULL	16	1	2	2	2	2	0	0	NA	NA	NA	NA	NA	NA	NA	NA
NULL	10	1	2	2	2	2	0	0	NA	NA	NA	NA	NA	NA	NA	NA
NULL	22	2	2	2	2	2	0	0	NA	NA	NA	NA	NA	NA	NA	NA
NULL	47	1	2	2	2	2	0	0	NA	NA	NA	NA	NA	NA	NA	NA
NULL	48	2	2	2	2	2	0	0	NA	NA	NA	NA	NA	NA	NA	NA
NULL	49	1	2	2	2	2	0	0	NA	NA	NA	NA	NA	NA	NA	NA
NULL	15	2	2	2	2	2	0	0	NA	NA	NA	NA	NA	NA	NA	NA
NULL	42	2	2	2	2	2	0	0	NA	NA	NA	NA	NA	NA	NA	NA
NULL	25	2	2	2	2	2	0	0	NA	NA	NA	NA	NA	NA	NA	NA
NULL	45	2	2	2	2	2	0	0	NA	NA	NA	NA	NA	NA	NA	NA
NULL	17	1	2	2	2	2	0	0	NA	NA	NA	NA	NA	NA	NA	NA
NULL	32	2	2	2	2	2	0	0	NA	NA	NA	NA	NA	NA	NA	NA
NULL	35	2	2	2	2	2	0	0	NA	NA	NA	NA	NA	NA	NA	NA
NULL	35	2	2	2	2	2	0	0	NA	NA	NA	NA	NA	NA	NA	NA
NULL	65	2	2	2	2	2	0	0	NA	NA	NA	NA	NA	NA	NA	NA
NULL	11	1	2	2	2	2	0	0	NA	NA	NA	NA	NA	NA	NA	NA
NULL	14	1	2	2	2	2	0	0	NA	NA	NA	NA	NA	NA	NA	NA
NULL	73	1	2	2	2	2	0	0	NA	NA	NA	NA	NA	NA	NA	NA
NULL	50	2	2	2	2	2	0	0	NA	NA	NA	NA	NA	NA	NA	NA
NULL	15	1	2	2	2	2	0	0	NA	NA	NA	NA	NA	NA	NA	NA
NULL	40	1	2	2	2	2	0	0	NA	NA	NA	NA	NA	NA	NA	NA
NULL	33	1	2	2	2	2	0	0	NA	NA	NA	NA	NA	NA	NA	NA
NULL	47	1	2	2	2	2	0	0	NA	NA	NA	NA	NA	NA	NA	NA
NULL	46	1	2	2	2	2	0	0	NA	NA	NA	NA	NA	NA	NA	NA
NULL	41	1	2	2	2	2	0	0	NA	NA	NA	NA	NA	NA	NA	NA
NULL	20	1	2	2	2	2	0	0	NA	NA	NA	NA	NA	NA	NA	NA
NULL	14	2	2	2	2	2	0	0	NA	NA	NA	NA	NA	NA	NA	NA
NULL	22	2	2	2	2	2	0	0	NA	NA	NA	NA	NA	NA	NA	NA
NULL	43	2	2	2	2	2	0	0	NA	NA	NA	NA	NA	NA	NA	NA
NULL	33	1	2	2	2	2	0	0	NA	NA	NA	NA	NA	NA	NA	NA
NULL	32	1	2	2	2	2	0	0	NA	NA	NA	NA	NA	NA	NA	NA
NULL	37	1	2	2	2	2	0	0	NA	NA	NA	NA	NA	NA	NA	NA
NULL	39	1	2	2	2	2	0	0	NA	NA	NA	NA	NA	NA	NA	NA
NULL	64	1	2	2	2	2	0	0	NA	NA	NA	NA	NA	NA	NA	NA
NULL	15	2	2	2	2	2	0	0	NA	NA	NA	NA	NA	NA	NA	NA
NULL	28	1	2	2	2	2	0	0	NA	NA	NA	NA	NA	NA	NA	NA
NULL	63	2	2	2	2	2	0	0	NA	NA	NA	NA	NA	NA	NA	NA
NULL	38	2	2	2	2	2	0	0	NA	NA	NA	NA	NA	NA	NA	NA
NULL	12	1	2	2	2	2	0	0	NA	NA	NA	NA	NA	NA	NA	NA
NULL	16	1	2	2	2	2	0	0	NA	NA	NA	NA	NA	NA	NA	NA
NULL	17	1	2	2	2	2	0	0	NA	NA	NA	NA	NA	NA	NA	NA
NULL	14	1	2	2	2	2	0	0	NA	NA	NA	NA	NA	NA	NA	NA
NULL	30	1	2	2	2	2	0	0	NA	NA	NA	NA	NA	NA	NA	NA
NULL	41	2	2	2	2	2	0	0	NA	NA	NA	NA	NA	NA	NA	NA
NULL	10	1	2	2	2	2	0	0	NA	NA	NA	NA	NA	NA	NA	NA
NULL	36	2	2	2	2	2	0	0	NA	NA	NA	NA	NA	NA	NA	NA
NULL	42	1	2	2	2	2	0	0	NA	NA	NA	NA	NA	NA	NA	NA
NULL	10	1	2	2	2	2	0	0	NA	NA	NA	NA	NA	NA	NA	NA
NULL	30	1	2	2	2	2	0	0	NA	NA	NA	NA	NA	NA	NA	NA
NULL	29	1	2	2	2	2	0	0	NA	NA	NA	NA	NA	NA	NA	NA
NULL	10	2	2	2	2	2	0	0	NA	NA	NA	NA	NA	NA	NA	NA
NULL	35	2	2	2	2	2	0	0	NA	NA	NA	NA	NA	NA	NA	NA
NULL	56	2	2	2	2	2	0	0	NA	NA	NA	NA	NA	NA	NA	NA
NULL	23	2	2	2	2	2	0	0	NA	NA	NA	NA	NA	NA	NA	NA
NULL	11	2	2	2	2	2	0	0	NA	NA	NA	NA	NA	NA	NA	NA
NULL	29	1	2	2	2	2	0	0	NA	NA	NA	NA	NA	NA	NA	NA
NULL	34	2	2	2	2	2	0	0	NA	NA	NA	NA	NA	NA	NA	NA
NULL	63	1	2	2	2	2	0	0	NA	NA	NA	NA	NA	NA	NA	NA
NULL	10	2	2	2	2	2	0	0	NA	NA	NA	NA	NA	NA	NA	NA
NULL	36	2	2	2	2	2	0	0	NA	NA	NA	NA	NA	NA	NA	NA
NULL	35	1	2	2	2	2	0	0	NA	NA	NA	NA	NA	NA	NA	NA
NULL	45	1	2	2	2	2	0	0	NA	NA	NA	NA	NA	NA	NA	NA
NULL	44	1	2	2	2	2	0	0	NA	NA	NA	NA	NA	NA	NA	NA
NULL	59	2	2	2	2	2	0	0	NA	NA	NA	NA	NA	NA	NA	NA
NULL	3	1	NULL	NULL	NULL	NULL	NULL	NULL	NA	NA	NA	NA	NA	NA	NA	NA
NULL	75	2	2	2	2	2	1	1	NA	NA	NA	NA	NA	NA	NA	NA
NULL	17	2	2	2	2	2	0	0	NA	NA	NA	NA	NA	NA	NA	NA
NULL	35	1	2	2	2	2	0	0	NA	NA	NA	NA	NA	NA	NA	NA
NULL	16	1	2	2	2	2	0	0	NA	NA	NA	NA	NA	NA	NA	NA
NULL	16	1	2	2	2	2	0	0	NA	NA	NA	NA	NA	NA	NA	NA
NULL	39	1	2	2	2	2	0	0	NA	NA	NA	NA	NA	NA	NA	NA
NULL	62	2	2	2	2	2	0	0	NA	NA	NA	NA	NA	NA	NA	NA
NULL	50	2	2	2	2	2	0	0	NA	NA	NA	NA	NA	NA	NA	NA
TST00001	3	2	0	0	0	0	0	0	0	1	0	0	112695.6282	1126.956282	0.095	0
TST00002	1	1	0	0	0	0	0	0	0	1	0	0	70430.0219	704.300219	0.164	0
TST00003	8	2	0	0	0	0	0	0	1	1	529.5776225	5.295776225	5115.23729	51.1523729	2.005	1
TST00005	5	1	1	1	0	0	0	0	0	1	0	0	116500.3209	1165.003209	0.116	0
TST00007	1	2	0	0	0	0	0	0	0	1	0	0	7516.523569	75.16523569	0.134	0
TST00008	3	1	0	0	0	0	0	0	0	1	0	0	95186.12505	951.8612505	1.413	1
TST00009	9	2	1	1	1	0	2	2	NA	NA	NA	NA	NA	NA	2.551	1
TST00010	3	2	1	1	1	1	2	2	NA	NA	NA	NA	NA	NA	NA	NA
TST00011	5	1	0	0	0	0	0	0	0	1	28.44683148	0.284468315	58909.99465	589.0999465	1.215	1
TST00012	7	2	0	0	0	0	0	0	0	1	52.60416957	0.526041696	113728.9404	1137.289404	1.75	1
TST00013	4	2	0	0	0	0	0	0	0	1	22.88519096	0.22885191	217760.3623	2177.603623	1.415	1
TST00014	6	2	0	0	0	0	0	0	0	1	0	0	58782.4003	587.824003	1.872	1
TST00015	5	1	0	0	0	0	0	0	0	1	0	0	64158.46276	641.5846276	0.075	0
TST00016	4	1	0	0	0	0	0	0	0	1	0	0	3644.70987	36.4470987	1.766	1
TST00017	4	2	0	0	0	0	0	0	0	1	0	0	28157.60105	281.5760105	1.695	1
TST00018	5	2	0	0	0	0	0	0	1	1	29283.34217	292.8334217	84479.20174	844.7920174	2.086	1
TST00019	6	2	0	0	0	0	0	0	0	1	0	0	14834.48026	148.3448026	0.164	0
TST00020	5	1	0	0	0	0	0	0	0	1	22.05123208	0.220512321	15022.73691	150.2273691	0.084	0
